# Supplementary material for: New Electrochemical Sensor Based on Hierarchical Carbon Nanofibers with NiCo Nanoparticles and Its Application for Cetirizine Hydrochloride Determination
Source: Materials (Basel). 2022 May 20;15(10):3648. doi: 10.3390/ma15103648 (PMC9147852; doi:10.3390/ma15103648)
Supplement: Supplementary file 1 [file materials-15-03648-s001.zip]

Archive with 1 entries (1 files):
- materials-1661835-supplementary.pdf
